# Supplementary material for: Oral Immune Priming Treatment Alters Microbiome Composition in the Red Flour Beetle Tribolium castaneum
Source: Front Microbiol. 2022 Apr 13;13:793143. doi: 10.3389/fmicb.2022.793143 (PMC9043903; doi:10.3389/fmicb.2022.793143)
Supplement: Supplementary file 3 [file Table_2.xlsx]

## Sheet: Lefse_output
	Pvalues	FDR	Injection_Btt	Injection_Wounded	Naive	Oral_Bt407	Oral_Btt	Oral_Bttol	Oral_Medium	LDAscore
ASV_185	7.9102e-07	0.00027844	1	1	1	404.2	1	1	1	2.31
ASV_571	3.5567e-05	0.0062598	1	1	1	81	1	1	1	1.61
ASV_3	0.00036382	0.032286	213	79.5	162.67	1437.2	22360	18908	1074	4.05
ASV_20	0.00036689	0.032286	11.333	1	14.167	91.6	2193.8	1901.8	102.17	3.04
ASV_274	0.0011636	0.076583	1	1	1	64	1	1	1	1.51
ASV_4	0.0013054	0.076583	188.5	99.833	214.5	999.8	19754	18292	1076.2	3.99
ASV_1043	0.0065217	0.32795	1	27.833	1	1	1	1	1	1.16
ASV_300	0.0089643	0.39443	11.167	28.333	30.667	1	1	3.3333	4.6667	1.2
ASV_124	0.023829	0.88568	36.667	53.667	153.67	33.8	18.2	5.6667	42.667	1.88
ASV_798	0.025873	0.88568	1	1	1	50.4	1	1	1	1.41
ASV_46	0.027996	0.88568	245.5	149.5	437.33	20	41.2	50.167	62.167	2.32
ASV_784	0.031276	0.88568	1	3.6667	1	1	1	1	38.833	1.3
ASV_106	0.040106	0.88568	11.167	48	38.333	48	13.2	3.8333	55.333	1.43
ASV_134	0.040368	0.88568	1	35.833	15	37.4	169.4	3.5	78.167	1.93
ASV_323	0.042019	0.88568	1	71.667	2.8333	4	20	1	17.833	1.56
ASV_96	0.04669	0.88568	62.333	67.5	176.5	14.8	13.2	13.5	32.5	1.92
ASV_346	0.069028	0.88568	1	1	7.6667	36.4	1	1	1	1.27
ASV_230	0.070904	0.88568	1	225.5	1	1	1	1	1	2.05
ASV_708	0.070904	0.88568	1	1	1	1	1	1	49.833	1.41
ASV_742	0.070904	0.88568	1	1	46.5	1	1	1	1	1.38
ASV_555	0.070904	0.88568	1	1	1	1	1	1	37.5	1.28
ASV_125	0.072042	0.88568	1	27.333	40.5	213.8	4.8	1.5	11	2.03
ASV_660	0.087931	0.88568	1	34.167	5.1667	1	1	1	7.1667	1.25
ASV_10	0.08848	0.88568	549.5	28.5	155.67	34.8	337.2	125.67	357	2.42
ASV_396	0.091791	0.88568	1	17	1	10.8	1	1	21.333	1.05
ASV_158	0.092132	0.88568	1	251.17	9.6667	1	3	7.5	1	2.1
ASV_191	0.095427	0.88568	21.167	76.667	1	4.2	1	11.333	21.667	1.59
ASV_362	0.098476	0.88568	13	6	1.6667	3.2	1	18	12.167	0.978
ASV_123	0.10861	0.88568	1	1	1	681.4	1	3.1667	1	2.53
ASV_181	0.1127	0.88568	29.5	26.333	19.833	61.8	36.4	1.5	27.167	1.49
ASV_17	0.11295	0.88568	152.5	225.17	53.667	73	27	36	137.67	2
ASV_146	0.11534	0.88568	2.3333	7.8333	6.6667	46	24.2	14.833	184.5	1.96
ASV_803	0.1197	0.88568	1	21.833	1	4.4	2.2	6.6667	1	1.06
ASV_56	0.12137	0.88568	5.8333	2.1667	187.17	10.8	1	1	2.3333	1.97
ASV_219	0.12384	0.88568	21.667	9.8333	173	1	1	4.5	1	1.94
ASV_83	0.12427	0.88568	12.333	17.333	5.5	13.4	77	63.167	48.667	1.57
ASV_130	0.12531	0.88568	52	124.33	128.33	33.8	16.4	14	75.333	1.76
ASV_180	0.13299	0.88568	3.8333	7.1667	11	13.8	11.6	16.5	155.33	1.89
ASV_772	0.14835	0.88568	1	24.667	1	1	2	1.8333	9.6667	1.11
ASV_649	0.16255	0.88568	1	39	1	4	1	1	1	1.3
ASV_471	0.16255	0.88568	1	60.833	1	16.8	1	1	1	1.49
ASV_426	0.16842	0.88568	1	1	15.667	28.2	1	1.6667	2.1667	1.16
ASV_397	0.16844	0.88568	1	1	2.8333	113.2	1	1	9.6667	1.76
ASV_65	0.17076	0.88568	108.83	128.17	117	29.8	123.2	38.667	109.33	1.7
ASV_298	0.17111	0.88568	1	67.833	11.833	6.4	3.6	1	1	1.54
ASV_521	0.17497	0.88568	1	5.5	56	1	3	1	2.5	1.45
ASV_680	0.18635	0.88568	1	31.333	7.5	1	1	1	1	1.21
ASV_890	0.18635	0.88568	1	5.5	28.5	1	1	1	1	1.17
ASV_13	0.18692	0.88568	468.5	25	134.83	28.8	268.4	85.667	359.33	2.35
ASV_690	0.18808	0.88568	5.1667	6.3333	6.1667	4.2	1	1	11	0.778
ASV_1065	0.19699	0.88568	1	1	12.667	6.8	1	1	11.833	0.835
ASV_209	0.19898	0.88568	18.167	27.667	24.5	23.4	10.6	4.6667	33.167	1.18
ASV_907	0.20152	0.88568	26.167	1	10	1	1	1	1	1.13
ASV_679	0.20672	0.88568	1	1	2.3333	31.8	1	1	3.5	1.21
ASV_392	0.20866	0.88568	20	17.833	5	12.2	1	2.3333	5.6667	1.02
ASV_364	0.20904	0.88568	1	3	10.167	1	1	1	61.833	1.5
ASV_176	0.21018	0.88568	10.333	189.83	5.8333	18.2	1	12.333	13.167	1.98
ASV_331	0.21294	0.88568	6.6667	1	13.5	1	8	1	8.1667	0.86
ASV_373	0.21612	0.88568	8.8333	1	1	1	1	1	24.833	1.11
ASV_689	0.21612	0.88568	1	34.333	13	1	1	1	1	1.25
ASV_548	0.21612	0.88568	1	1	5.6667	1	1	1	67.333	1.53
ASV_336	0.21759	0.88568	1	22.667	29.167	1	1	17.5	6.6667	1.18
ASV_105	0.22215	0.88568	76.5	6	2.1667	26	1	5.3333	254.5	2.11
ASV_412	0.22333	0.88568	1	19.5	42	1	1	7.5	28.167	1.33
ASV_480	0.22515	0.88568	1	15.667	1	9.6	1	1.8333	5.3333	0.921
ASV_287	0.23225	0.88568	21.5	8	1	1	1	1	3.1667	1.05
ASV_477	0.23225	0.88568	6.8333	1	1	1	1	2	79.667	1.61
ASV_664	0.24046	0.88568	1	15.167	3.3333	1	1	8.3333	7	0.908
ASV_252	0.24156	0.88568	1	1	2.8333	17	7.6	4.6667	29.167	1.18
ASV_385	0.24408	0.88568	1	1	2.6667	130.2	1	2.3333	1	1.82
ASV_85	0.24464	0.88568	57.833	170	83.667	39	75	10	72.833	1.91
ASV_210	0.24598	0.88568	1	72.167	9.5	45	4.8	1	38	1.56
ASV_152	0.24709	0.88568	1	26.667	32.167	47	156.2	2.8333	54.667	1.9
ASV_89	0.24869	0.88568	88.833	63.833	96.333	79.2	65.8	3.1667	55.167	1.68
ASV_421	0.25204	0.88568	3.3333	24	7.5	1	26.6	1	1	1.14
ASV_315	0.25655	0.88568	1	28.833	15.667	1	1	22.667	1	1.17
ASV_218	0.26216	0.88568	60.833	12.667	17.333	10	9	1	21.167	1.49
ASV_115	0.2681	0.88568	7.3333	10.833	32.833	39.2	254.8	14.167	67.833	2.1
ASV_441	0.27831	0.88568	3.8333	9.8333	3.6667	34.4	1	1	1	1.25
ASV_627	0.2903	0.88568	2.8333	1	1	11.6	1	3.8333	26.667	1.14
ASV_39	0.29703	0.88568	5.5	7.8333	12.5	43	3	2.1667	1702.2	2.93
ASV_293	0.30065	0.88568	11.5	1	35.5	6.8	6.2	1	30.333	1.26
ASV_532	0.30198	0.88568	1	2.8333	1	1	10.8	1	30.833	1.2
ASV_243	0.30292	0.88568	11.167	67.5	42.167	14.4	1	1	16	1.53
ASV_456	0.30481	0.88568	8.6667	2.6667	13.167	9.4	7.4	7.1667	28	1.14
ASV_408	0.31087	0.88568	1	4.5	3.5	52.2	1	1	6.3333	1.42
ASV_151	0.31147	0.88568	1	14	12	6.6	1	1	26.333	1.14
ASV_511	0.31476	0.88568	3.3333	3.3333	1	1	6.8	1	27.167	1.15
ASV_368	0.31485	0.88568	2.3333	16.833	7.8333	41.2	1	4	31.833	1.32
ASV_275	0.31796	0.88568	47.167	6	18.5	14	3.4	5.3333	3	1.36
ASV_94	0.31835	0.88568	3	1	5.3333	806.6	1.4	1	12.5	2.61
ASV_413	0.31858	0.88568	1	9.6667	2.8333	7.6	6	4.3333	8.5	0.727
ASV_611	0.32085	0.88568	1	1	1	40	1	1	1	1.31
ASV_467	0.32085	0.88568	1	1	1	55.4	1	1	1	1.45
ASV_444	0.32085	0.88568	1	1	1	108	1	1	1	1.74
ASV_600	0.32085	0.88568	1	1	1	72.4	1	1	1	1.56
ASV_974	0.32085	0.88568	1	1	1	36.8	1	1	1	1.28
ASV_692	0.32085	0.88568	1	1	1	59.4	1	1	1	1.48
ASV_317	0.32392	0.88568	1	8.1667	4	34.4	1	1	24.667	1.25
ASV_460	0.32683	0.88568	27.5	3.5	5.3333	8.6	1	4	21.5	1.15
ASV_231	0.32892	0.88568	12.833	16.333	1	24.2	6.4	15	9.6667	1.1
ASV_699	0.32989	0.88568	3.3333	15.667	4.5	1	5.8	1	8.5	0.921
ASV_390	0.33336	0.88568	3.3333	92.667	11.833	1	1	1	1	1.67
ASV_149	0.33564	0.88568	71.167	7.3333	13.167	76.6	64.6	9.5	38.5	1.55
ASV_650	0.34058	0.88568	4.5	7	1	1	2.2	13.833	5	0.87
ASV_187	0.34662	0.88568	1	1	1	28.6	1	2.3333	5	1.17
ASV_116	0.34865	0.88568	88.333	1	81.333	1.4	1	86.333	3.5	1.65
ASV_615	0.35389	0.88568	1	19	1	1	12.6	1	19.667	1.01
ASV_53	0.35546	0.88568	7.1667	93.833	17.833	153.4	628.8	4.5	689.83	2.54
ASV_419	0.35547	0.88568	18.333	18.167	14.167	12.8	8.6	1	37.167	1.28
ASV_221	0.3576	0.88568	34.667	27.833	12.167	14	7.8	7.1667	48.5	1.34
ASV_781	0.3698	0.88568	3.1667	6.6667	27	1	1	1	1	1.15
ASV_469	0.37164	0.88568	1	43	6.1667	1	1	1	5.1667	1.34
ASV_147	0.37232	0.88568	4.3333	7.1667	14.167	1	5.4	6.8333	1	0.88
ASV_487	0.37621	0.88568	1	11.5	17.667	10.4	1	20.5	5.5	1.03
ASV_49	0.38153	0.88568	1	1515.3	17.5	3.8	3	1	19.833	2.88
ASV_103	0.38261	0.88568	185.67	51.333	111.83	101.6	40	8.5	48.833	1.95
ASV_620	0.38563	0.88568	2.8333	1	4.8333	3.8	1	1	37.333	1.28
ASV_321	0.38729	0.88568	12.333	10.5	5.5	4.4	6	3.6667	62.333	1.48
ASV_486	0.39265	0.88568	1	17.833	14	22.8	13	4.5	7.6667	1.08
ASV_590	0.39288	0.88568	1	24.333	5.3333	2.6	1	5.5	20	1.1
ASV_40	0.39878	0.88568	135.5	144.17	499.17	44.6	287	27.5	372.5	2.37
ASV_144	0.39929	0.88568	24.167	18.5	31.167	46.8	1	13.833	38.667	1.38
ASV_278	0.40257	0.88568	3.6667	84.667	3	15	9.8	5.5	6	1.62
ASV_551	0.40274	0.88568	1	15.833	12.333	10.2	1.4	4.3333	14.167	0.925
ASV_446	0.40458	0.88568	2.3333	1	68.167	5.4	1	2.3333	5.6667	1.54
ASV_871	0.40562	0.88568	1	1	1	42.8	2.4	1	1	1.34
ASV_198	0.41429	0.88568	13.5	6	30.333	7.2	1	1	1	1.19
ASV_200	0.41835	0.88568	1	12.5	7.8333	1	3.2	1	218.67	2.04
ASV_358	0.41913	0.88568	15.333	1	1	22.6	1	17.333	5.1667	1.07
ASV_322	0.42582	0.88568	13.333	3.5	26.667	4.2	26.2	14.667	30	1.15
ASV_169	0.42655	0.88568	20.667	93	13.333	5.4	2.6	3.3333	18.333	1.66
ASV_194	0.43445	0.88568	23.833	22.833	15.833	7.8	5.8	1	17.333	1.09
ASV_241	0.43537	0.88568	2.3333	68.5	4.5	1	16.4	2	4.5	1.54
ASV_725	0.4363	0.88568	10	14	1	3.6	1	1	3.5	0.875
ASV_994	0.44088	0.88568	1	1	2.1667	8	2.4	1	22.333	1.07
ASV_369	0.44172	0.88568	18.667	12.167	4.6667	16.8	1	1	14.833	0.993
ASV_42	0.44184	0.88568	89.5	219.17	168.5	210.6	80.8	6.3333	185	2.03
ASV_603	0.44437	0.88568	4	1	27.667	11.4	1	7	1	1.16
ASV_11	0.44924	0.88568	680	1325.8	742	1312.6	298.2	372.67	1238	2.71
ASV_859	0.45821	0.88568	8	1	6.1667	17.4	1	1	5.3333	0.964
ASV_16	0.46118	0.88568	679.67	190.83	1575	60.2	895	63.833	2168.8	3.02
ASV_150	0.46155	0.88568	1	437	1	1	1	1	1	2.34
ASV_182	0.46155	0.88568	1	1	338.17	1	1	1	1	2.23
ASV_160	0.46155	0.88568	1	1	408.33	1	1	1	1	2.31
ASV_155	0.46155	0.88568	1	1	416.33	1	1	1	1	2.32
ASV_579	0.46155	0.88568	1	1	62	1	1	1	1	1.5
ASV_161	0.46155	0.88568	1	1	399.5	1	1	1	1	2.3
ASV_701	0.46155	0.88568	45.333	1	1	1	1	1	1	1.36
ASV_520	0.46155	0.88568	1	40.5	1	1	1	1	1	1.32
ASV_748	0.46155	0.88568	1	1	1	1	1	45.833	1	1.37
ASV_973	0.46155	0.88568	1	1	1	1	1	29.833	1	1.19
ASV_73	0.46712	0.88568	7.8333	1	67.5	100.2	15.4	84.667	25.5	1.7
ASV_132	0.47073	0.88568	9.6667	36.667	54	144.2	34	3.6667	23.833	1.85
ASV_466	0.47092	0.88568	21.833	6	9.5	1	1	23.167	9.1667	1.08
ASV_728	0.471	0.88568	8.8333	7.6667	19.667	1	1	1	4	1.01
ASV_38	0.47472	0.88568	103.17	80.333	183.33	55	158	21.333	229.17	2.02
ASV_410	0.47711	0.88568	31.833	1	3.5	11.6	2	1	1	1.22
ASV_371	0.48037	0.88568	2.1667	1	1	132.4	1	1	1	1.82
ASV_845	0.48037	0.88568	4	1	1	34.4	1	1	1	1.25
ASV_131	0.48037	0.88568	1	1	5.6667	614	1	1	1	2.49
ASV_216	0.48037	0.88568	1	1	1	316.4	1	1	2.6667	2.2
ASV_197	0.48037	0.88568	3	1	1	358	1	1	1	2.25
ASV_1016	0.48037	0.88568	1	3	1	33.2	1	1	1	1.23
ASV_153	0.4819	0.88568	32.5	27.667	32.667	13.2	4.4	21	31.667	1.18
ASV_33	0.48361	0.88568	75.167	80.5	91.667	176.6	34.8	64.667	131.5	1.86
ASV_12	0.48434	0.88568	2174.8	728.67	2736.3	369.4	1782.6	129.33	1576.3	3.12
ASV_138	0.48515	0.88568	1	8.3333	4.6667	13.2	1	2.5	21.5	1.05
ASV_380	0.48671	0.88568	11.5	1	9	7.8	4.4	19	1	1
ASV_712	0.48867	0.88568	1	43.667	1	4.8	1	1	1	1.35
ASV_685	0.48867	0.88568	1	1	1	3.8	1	1	44.5	1.36
ASV_330	0.48886	0.88568	4	4.1667	1	9.6	59.4	14	17.833	1.48
ASV_101	0.49054	0.88568	1	24.833	1	42.2	29.4	12.333	30	1.33
ASV_142	0.49164	0.88568	1	19.667	191.33	37.2	42.4	13.333	1	1.98
ASV_557	0.4936	0.88568	1	27.333	1	1	5.6	14.167	3.1667	1.15
ASV_66	0.49722	0.88568	22	20.5	29.167	38.4	7	16.5	29.833	1.22
ASV_726	0.49785	0.88568	6.1667	13.333	3	3.2	4	1	12.833	0.855
ASV_68	0.49956	0.88568	92.167	22.5	271.83	5.4	139.8	1	316	2.2
ASV_127	0.50189	0.88568	20	1	1	3.8	1	32.167	2.3333	1.22
ASV_422	0.51538	0.88568	18	3.1667	4.5	9	3.2	2.8333	19.333	0.966
ASV_121	0.51885	0.88568	6.8333	32.5	34.167	97.2	5	17.167	33.167	1.67
ASV_79	0.51991	0.88568	2.3333	9.6667	1	20.8	1	1	21.833	1.06
ASV_533	0.51991	0.88568	1	6.5	15.167	41.8	1	3	1	1.33
ASV_104	0.52261	0.88568	1	1	8	784.2	3	5	1	2.59
ASV_592	0.52757	0.88568	5.5	1.6667	5.6667	1	3.8	3.6667	13.667	0.865
ASV_347	0.52873	0.88568	6.5	4	13	31	1	1	5.5	1.2
ASV_29	0.53264	0.88568	134.33	13.5	49.833	13.8	76.4	44.333	113.67	1.79
ASV_311	0.53769	0.88568	11.5	1	12.333	15.4	1	2.5	1	0.914
ASV_59	0.5377	0.88568	11.333	119.33	36.667	30.4	9.6	6.5	79	1.76
ASV_568	0.5389	0.88568	9.3333	11.667	10.5	1	1	1.8333	4	0.802
ASV_833	0.54073	0.88568	8.1667	9.5	7.1667	5.2	2.6	1	2.8333	0.72
ASV_703	0.54101	0.88568	1	1	5.6667	2.6	3.6	6.6667	16.667	0.946
ASV_208	0.54462	0.88568	4	75.833	31.667	6	5.8	1.6667	23.167	1.58
ASV_328	0.56092	0.88568	3.5	16.167	15	2.6	1	2	1	0.934
ASV_203	0.56203	0.88568	1	77.833	1.6667	4.8	32.6	7.1667	8.3333	1.6
ASV_601	0.56571	0.88568	1	7.6667	8.8333	1	1	1.6667	14	0.875
ASV_156	0.5685	0.88568	1	1	413.17	2	1	2.8333	5.6667	2.32
ASV_179	0.5686	0.88568	5.3333	248.67	10.333	1	1	7.3333	1	2.1
ASV_978	0.57094	0.88568	30	1	1	1	1	1	2.1667	1.19
ASV_554	0.57094	0.88568	1	1	2.1667	1	1	1	70	1.55
ASV_657	0.57094	0.88568	1	3.3333	1	1	1	45.5	1	1.37
ASV_577	0.57094	0.88568	1	1	1	1	1	44.333	3.8333	1.36
ASV_575	0.57094	0.88568	1	4.6667	58.833	1	1	1	1	1.48
ASV_641	0.57094	0.88568	5.5	1	40.833	1	1	1	1	1.32
ASV_349	0.57094	0.88568	1	19.333	37.5	1	1	1	1	1.28
ASV_205	0.57094	0.88568	6.6667	284.33	1	1	1	1	1	2.15
ASV_672	0.57094	0.88568	1	37.333	1	1	1	6	1	1.28
ASV_780	0.57094	0.88568	1	1	42.667	1	1	1	2.1667	1.34
ASV_792	0.57094	0.88568	39	1	1	1	1	4.8333	1	1.3
ASV_804	0.57094	0.88568	1	40.333	2.1667	1	1	1	1	1.32
ASV_886	0.57094	0.88568	1	1	3.5	1	1	1	33.833	1.24
ASV_983	0.57094	0.88568	1	7.6667	24.333	1	1	1	1	1.1
ASV_913	0.57094	0.88568	1	1	32.667	1	1	3	1	1.23
ASV_213	0.57106	0.88568	7.3333	13	45.833	6.2	7.4	1	6.1667	1.37
ASV_5	0.5713	0.88568	1931.5	3494.2	1960.2	3378.4	1020.8	811.5	3349	3.13
ASV_84	0.57217	0.88568	3	138.67	90.333	37.2	105	65.833	2.8333	1.84
ASV_273	0.57488	0.88568	6.5	5.1667	5.8333	9.6	7	1	6.3333	0.724
ASV_37	0.57545	0.88568	33.167	64.5	53.5	116.4	9.2	31.5	36.167	1.74
ASV_18	0.58096	0.88568	537.83	358.33	257	599.4	759	348	947.33	2.54
ASV_229	0.58416	0.88568	19.5	16	11.167	5.6	3	9.8333	13.667	0.966
ASV_463	0.58667	0.88568	15	8.1667	1	1	6.6	20.833	5.5	1.04
ASV_74	0.58795	0.88568	8.3333	3.5	24.5	11	1	2	5.1667	1.11
ASV_313	0.59046	0.88568	5.5	11.833	3	5.4	3.2	1.6667	4.5	0.784
ASV_623	0.59154	0.88568	8.6667	4.6667	15	4.8	1	5.1667	1	0.903
ASV_418	0.594	0.88568	4.1667	8.5	8.5	8	2.4	3.3333	36.667	1.26
ASV_6	0.59908	0.88568	1214.7	1977.3	1323	1417.6	1449.4	518.5	1309.8	2.86
ASV_184	0.59913	0.88568	1	9.1667	10.5	7.4	1	53.5	3.3333	1.44
ASV_112	0.60015	0.88568	32.833	372.5	31.667	9.6	4	1	28.167	2.27
ASV_217	0.60267	0.88568	19.167	19.667	13.667	19.2	13.4	4.1667	29.5	1.14
ASV_583	0.60294	0.88568	1	9.3333	14	5	1	4.3333	2.6667	0.875
ASV_524	0.60366	0.88568	6.3333	22	1	1	1	2.6667	8.3333	1.06
ASV_238	0.60366	0.88568	11.5	21.333	1	1	1	20.333	25.333	1.12
ASV_476	0.6126	0.88568	4.3333	69.5	4.5	1	1	1	3.5	1.55
ASV_70	0.61261	0.88568	1	6.1667	11.667	1	3.6	7.3333	56.5	1.46
ASV_9	0.61595	0.88568	402.83	2314	1100.5	1048.6	865.4	361.33	958.83	2.99
ASV_589	0.6167	0.88568	9	3.1667	29.167	1	2	2	1	1.18
ASV_435	0.62042	0.88568	7	9.5	4.5	17.8	1	1	20.667	1.03
ASV_350	0.62176	0.88568	1	5.6667	5	1	8.6	9.1667	12.5	0.829
ASV_459	0.6247	0.88568	1	1	10.833	60.4	1	1	11.167	1.49
ASV_481	0.6247	0.88568	1	2.6667	1	80.4	1	1	4	1.61
ASV_240	0.62508	0.88568	19	18.333	24.333	3.2	5.2	1	17.5	1.1
ASV_306	0.6304	0.88568	28.833	19.667	6.3333	3.6	4.2	13.167	8.8333	1.13
ASV_272	0.6311	0.88568	9.5	46.333	2.5	31	1	1	18.5	1.37
ASV_303	0.63114	0.88568	62.5	1	4	17.6	1	1	1	1.5
ASV_500	0.63114	0.88568	36.333	1	4.5	13.2	1	1	1	1.27
ASV_174	0.63114	0.88568	1	171	1	2.8	1	1	1.8333	1.93
ASV_190	0.6328	0.88568	51.5	46.833	40	52	7.8	5	20.167	1.39
ASV_464	0.63728	0.88568	1	17.333	1	5.8	1	1	8.8333	0.962
ASV_709	0.63728	0.88568	1	1	6.1667	4.8	1	1	25.5	1.12
ASV_829	0.63728	0.88568	4.8333	1	1	1	5.2	1	32.667	1.23
ASV_498	0.63728	0.88568	10.833	1	1	1	8.2	14.667	1	0.894
ASV_656	0.63728	0.88568	22.5	1	9.1667	8.6	1	1	1	1.07
ASV_60	0.64066	0.88568	42.333	75.333	317.83	75	89.2	61.333	37	2.15
ASV_215	0.64196	0.88568	29.667	29	1	13.6	19.4	21.167	18.833	1.19
ASV_88	0.64392	0.88568	44.833	51.833	84.333	174.6	25.6	23.667	45.5	1.88
ASV_193	0.64865	0.88568	7.3333	4.3333	4.8333	3.2	12	10.333	212.67	2.02
ASV_834	0.65145	0.88568	5.3333	21.667	6.8333	2.6	1	2.3333	1	1.05
ASV_137	0.65177	0.88568	28.167	10.833	23.5	2.2	31.4	11.5	153.5	1.88
ASV_177	0.65629	0.88568	6.5	11.167	14	6	1	26.5	14.333	1.14
ASV_148	0.65713	0.88568	4.5	13	7.5	64.8	1	3.1667	13.333	1.52
ASV_122	0.65737	0.88568	15.833	56.5	59.833	21.8	10	64.667	31.833	1.45
ASV_145	0.65923	0.88568	14	29	48.333	32	20.2	18.333	59.333	1.37
ASV_539	0.67095	0.89313	15	5.6667	19.167	7.6	1	1	7.6667	1
ASV_14	0.67478	0.89313	138.5	650.17	329.33	2015.2	1017.4	183.17	847.33	2.97
ASV_253	0.67546	0.89313	5.1667	20.833	1	1	5.2	7.6667	52.833	1.43
ASV_61	0.67635	0.89313	22.667	78.333	63.333	24.2	41.6	7.6667	149	1.86
ASV_54	0.67746	0.89313	2.1667	4.8333	5.3333	1680	1	5.8333	5.8333	2.92
ASV_282	0.68837	0.89853	1	5.5	2	19	1.4	7.1667	1	1
ASV_291	0.69137	0.89853	10.5	15.5	24.667	12	1	17.667	19.5	1.11
ASV_420	0.69432	0.89853	3	11.167	57.667	1	1	1	1	1.47
ASV_887	0.69432	0.89853	18.833	11.167	1	1	1	1	4	0.996
ASV_915	0.69432	0.89853	21.833	6.5	1	1	1	1	4.1667	1.06
ASV_72	0.69787	0.89982	121.5	117.5	60.833	84.2	39.8	39.5	106.5	1.62
ASV_325	0.70087	0.90039	6.8333	54	6.8333	14.4	15	1	6.6667	1.44
ASV_34	0.71032	0.90921	32	163.67	121	34.2	107.4	14.667	266.33	2.1
ASV_25	0.71481	0.91164	341	281.5	198	393.6	544.6	216.33	668.33	2.37
ASV_226	0.71874	0.91334	10.333	1.8333	2.3333	12.6	2.4	2.5	6.1667	0.805
ASV_119	0.72157	0.91364	3	6.8333	2.5	617.2	2	1	5.6667	2.49
ASV_629	0.72725	0.91393	1	3.5	1	27.8	2.2	1	12.667	1.16
ASV_95	0.72862	0.91393	5.6667	8.6667	4.1667	1	90.2	18.333	3.5	1.66
ASV_335	0.72959	0.91393	5.8333	9.3333	8.6667	3	1	50.5	7.6667	1.41
ASV_449	0.73231	0.91409	54.333	1	4	4	8.4	1	1	1.44
ASV_760	0.74919	0.92888	5.6667	1	2.8333	12	11.6	6.3333	9.1667	0.813
ASV_135	0.74944	0.92888	50.667	14.667	137.33	8.6	13.2	12.5	105.17	1.82
ASV_43	0.75919	0.93165	529.67	72.667	323.83	25.4	68.4	235	51.833	2.4
ASV_97	0.76526	0.93165	7.1667	349.83	15.167	35	1	13.833	168.17	2.24
ASV_143	0.77059	0.93165	23.833	31.333	23.333	28.6	10.8	17	31.5	1.05
ASV_212	0.77304	0.93165	1.6667	1	1	19	1	2	240.17	2.08
ASV_409	0.77773	0.93165	47.333	1	1	1	11.2	7.1667	11.5	1.38
ASV_818	0.77773	0.93165	1	14.667	15.833	5.4	1	1	3.5	0.925
ASV_327	0.78079	0.93165	56.5	21.333	2.3333	1	5.6	9.3333	18.333	1.46
ASV_543	0.78216	0.93165	12.667	8	1	1.8	1	1	13.667	0.865
ASV_536	0.78216	0.93165	1	8.5	29.5	1	3.2	1	23.333	1.18
ASV_277	0.78216	0.93165	5.5	35.333	1	1	2.4	1	4.1667	1.26
ASV_429	0.78216	0.93165	1	81.667	1	1	1.6	4.8333	4.5	1.62
ASV_71	0.78347	0.93165	102	119.17	63.5	64.4	50.4	38.833	98.167	1.61
ASV_214	0.78608	0.93165	4.5	10.167	1	13.8	1	8.6667	4.3333	0.869
ASV_48	0.79934	0.93842	18.5	116.33	318	41	30.4	30.833	43.667	2.18
ASV_75	0.80165	0.93842	29.5	28	76.667	71.6	4.6	47.667	184.67	1.96
ASV_117	0.80301	0.93842	76.667	34.5	149.33	9.8	44	7.1667	89.167	1.86
ASV_580	0.80852	0.93842	1	23.333	1.6667	4.4	15.6	3	5	1.09
ASV_186	0.81291	0.93842	24.667	15.167	13	15.8	9	22.667	31.833	1.09
ASV_172	0.81416	0.93842	11.333	1	22.167	32.6	5.8	13.667	92.333	1.67
ASV_7	0.81635	0.93842	170	1091	499.33	3497	1781.2	282.83	1316.7	3.22
ASV_270	0.81874	0.93842	4.8333	66.333	1	26.8	2.4	11	4.5	1.53
ASV_228	0.81977	0.93842	8.5	13.667	16.667	6.8	1	3.6667	8.3333	0.946
ASV_622	0.82112	0.93842	4.8333	16.333	11.667	1	1	1	8.8333	0.938
ASV_776	0.82112	0.93842	13.667	1	2	1	1	12.667	4.3333	0.865
ASV_236	0.82766	0.94284	27.167	9.8333	26.833	16.6	10	7	6.8333	1.05
ASV_8	0.83309	0.94596	282.33	1889.2	1651.3	1001.6	706.4	1028.2	837.67	2.91
ASV_126	0.83933	0.94999	29.333	121.17	36.667	24	46.6	21.167	18	1.72
ASV_189	0.84847	0.95067	5	14.167	27.167	25.8	8.4	2.8333	42.667	1.32
ASV_538	0.8485	0.95067	4.6667	48.5	1	6.2	4.4	5	4.1667	1.39
ASV_164	0.84961	0.95067	132.5	24.167	24.667	52.2	7.6	1.8333	28.667	1.82
ASV_247	0.85265	0.95067	16.167	7	7.5	4.6	1	10.667	4.8333	0.934
ASV_15	0.85491	0.95067	194.5	1313	917.83	559.8	541.6	787.5	545.17	2.75
ASV_332	0.85835	0.95067	9.6667	16.833	1	10	12	4.5	6.5	0.95
ASV_76	0.86154	0.95067	22	64	60.5	15.8	42.8	12.667	108.83	1.69
ASV_669	0.8658	0.95067	8	14.333	10.333	1	2.4	3.6667	4	0.885
ASV_2	0.86755	0.95067	3477	6264.7	4638	7172	3048.8	1843.5	4532	3.43
ASV_411	0.86761	0.95067	17.167	1	1	36.8	6	2	19.833	1.28
ASV_457	0.87115	0.95067	1	47.5	6	21.8	5.6	1	3.3333	1.38
ASV_22	0.87235	0.95067	97.833	408.17	292.83	83.6	183.8	46	540	2.39
ASV_472	0.88322	0.95501	1	4.8333	5.1667	38.2	3.6	7.5	3	1.29
ASV_139	0.8837	0.95501	30.5	39.5	90.167	19.8	45.8	10.5	85.833	1.61
ASV_199	0.88447	0.95501	3.3333	1.6667	7.1667	11.4	207.4	1	3.8333	2.02
ASV_102	0.8883	0.95622	12.5	37.833	23.5	9.2	27	6.8333	64.833	1.48
ASV_1022	0.89355	0.95893	2.3333	1	5	5.4	18.2	1.6667	5.5	0.982
ASV_399	0.89638	0.95904	8.1667	3.6667	1	1	10.4	7.3333	3.6667	0.756
ASV_23	0.90924	0.96986	466.33	276	766.83	163.6	509.6	244.33	789.67	2.5
ASV_405	0.929	0.98176	3	7.3333	27.5	5.4	1	4	8.3333	1.15
ASV_64	0.93129	0.98176	79.167	123.5	84.667	40.8	59.4	58.5	126.17	1.64
ASV_356	0.93255	0.98176	7.3333	15.333	4.6667	12.4	3.6	2.6667	36.5	1.25
ASV_21	0.93398	0.98176	110	528.5	441.33	465.6	583.8	153.67	288.67	2.38
ASV_251	0.93434	0.98176	6.1667	37.833	4.3333	6.6	4.8	29.667	17	1.25
ASV_136	0.93781	0.98228	11.833	23.833	15.333	17.8	8.6	5.1667	28.5	1.1
ASV_1	0.94042	0.98228	4715.2	7546.3	6687.7	10980	5126	2487.5	4611.8	3.63
ASV_109	0.94708	0.98611	30.5	15.5	43.167	46.2	6.2	34.833	83.5	1.6
ASV_312	0.9533	0.98611	4.3333	80.167	5	49	3	2.8333	7	1.6
ASV_55	0.95478	0.98611	62.5	73.833	85.833	34.6	49.2	132.67	11.333	1.79
ASV_246	0.95529	0.98611	2.6667	3.6667	2.8333	2	9.2	2.1667	67.833	1.53
ASV_163	0.96011	0.98819	58.5	9.8333	5.6667	16	2.8	4.5	6	1.46
ASV_267	0.96573	0.99107	9.6667	62.833	21.167	36	7	2.1667	9.5	1.5
ASV_195	0.97721	0.992	2.5	147.33	4.5	10.2	17.4	12.5	8.5	1.87
ASV_355	0.97912	0.992	16.833	23.833	7	4.6	3.4	9.8333	3.3333	1.05
ASV_576	0.97929	0.992	3.5	5.8333	4.6667	7.2	1.6	6.8333	10.5	0.736
ASV_341	0.98312	0.992	13.333	18.833	18.167	28	3	3.6667	16.333	1.13
ASV_626	0.98349	0.992	13.833	3.1667	2.5	6.8	1	12.167	11	0.87
ASV_597	0.98355	0.992	6.3333	8.1667	3.8333	1	6	5.5	3.8333	0.661
ASV_32	0.98729	0.99293	25.167	229.67	547.33	73.2	48.6	62.667	52.833	2.42
ASV_376	0.99628	0.99912	7.6667	17	6.3333	8.4	3.4	6.6667	7.6667	0.892
ASV_610	1	1	10.833	11.333	10.167	2	2.2	11.167	3.6667	0.753

## Sheet: PCoAoutput
	Axis.1	Axis.2	Axis.3	Axis.4	Axis.5	Axis.6	Axis.7	Axis.8	Axis.9	Axis.10	Axis.11	Axis.12	Axis.13	Axis.14	Axis.15	Axis.16	Axis.17	Axis.18	Axis.19	Axis.20	Axis.21	Axis.22	Axis.23	Axis.24	Axis.25	Axis.26	Axis.27	Axis.28	Axis.29
I21631-L1	0.16836	-0.41447	-0.17881	-0.097139	0.14723	-0.11862	-0.081017	-0.12219	0.1375	-0.091862	0.03774	-0.086149	0.083394	0.13756	-0.093513	0.11101	-0.073807	0.093638	-0.013141	-0.068114	-0.050257	0.028312	-0.0031219	0.0057362	0.015029	-0.010337	0.0054365	-0.0097241	0.00054384
I21635-L1	0.12185	-0.35429	-0.21672	-0.19244	-0.027593	-0.083544	-0.044216	0.0095342	0.036765	0.022451	0.11065	0.060155	0.093259	0.18859	0.12724	-0.094822	0.088211	-0.13759	0.010651	0.062455	0.014524	-0.018073	0.0042235	-0.0054561	-0.0013858	-0.0044296	0.0036785	0.00026905	0.0040291
I21637-L1	0.13371	-0.22209	-0.18634	-0.20709	0.21405	0.21182	-0.27878	0.09888	-0.018175	0.24586	-0.034197	0.05724	0.012519	-0.11207	0.0073139	0.00097185	-0.033347	0.046375	0.055384	0.017689	-0.018749	-0.014287	-0.0031833	0.012007	-0.014506	0.0056424	-0.0012093	-0.0012568	-0.001413
I21639-L1	0.59939	0.28712	-0.046139	0.082568	0.061976	-0.045418	-0.036381	-0.017606	-0.031496	-0.0305	-0.00042635	-0.01021	0.019488	0.0076231	-0.018808	-0.00823	0.017811	-0.020753	0.057151	-0.022722	0.0048774	0.02638	0.0010393	0.0031947	-0.0055595	0.033594	0.012817	-0.035148	0.01006
I21641-L1	0.50117	0.2512	-0.067405	0.00076163	0.024597	-0.014205	-0.015446	-0.0063449	-0.033092	-0.0061086	-0.046745	0.0017443	-0.025636	0.013054	-0.034632	-0.0075784	0.018107	0.010853	0.03331	-0.010668	0.030387	0.029682	-0.027059	0.00078091	0.01336	-0.038618	0.033409	0.039944	0.012469
I21643-L1	0.19456	-0.149	-0.12786	-0.15636	0.11774	0.39392	0.19836	-0.10082	0.057416	-0.24896	-0.070894	0.0098178	-0.011173	-0.060205	0.0068647	-0.088053	-0.0022531	-0.021257	0.014318	0.0068112	-0.019377	-0.014689	0.001545	0.00025811	0.0060699	0.0074991	-0.0059105	0.00081841	-0.0010852
I21645-L1	-0.27477	0.11443	0.28119	-0.14915	0.054336	-0.037503	0.040941	0.032911	0.13979	-0.00095518	0.10673	-0.041397	-0.007851	-0.035678	-0.0082054	-0.017836	0.02922	0.024189	0.017328	-1.8813e-05	0.01018	0.016328	0.052551	-0.0011374	-0.021089	0.037683	0.0096157	0.00081244	-0.0047387
I21647-L1	0.027351	-0.31929	0.35606	-0.18244	-0.023282	-0.02038	0.063447	0.052325	-0.17833	0.026616	-0.040829	0.013823	0.017664	0.029781	-0.18055	-0.044075	0.079539	0.0044876	0.051019	-0.021919	-0.0077301	-0.0056585	0.038945	0.0035876	0.029351	0.0094555	0.007515	0.003748	0.010444
I21649-L1	-0.0082843	-0.32612	-0.0048319	0.10765	0.026766	-0.14379	0.13732	-0.037168	0.067469	0.07805	-0.28763	0.11793	-0.056723	0.067805	-0.035841	-0.00098722	0.0056382	0.036317	-0.0056793	0.080963	-0.0053659	-0.036576	-0.053329	0.01524	-0.0019952	0.0080575	-0.017729	-0.010742	-0.003467
I21651-L1	-0.27314	-0.062549	-0.065543	-0.085047	-0.088239	-0.10762	0.064049	0.078508	0.060572	-0.023014	0.0026751	-0.076495	-0.05149	0.018888	-0.012364	0.019923	-0.037932	0.0010728	0.10687	0.0066295	-0.017905	-0.032103	-0.01877	0.027997	-0.049304	0.042325	0.00019465	0.047117	0.0028703
I21653-L1	0.418	0.29586	-0.041722	0.0048012	-0.021643	-0.062901	0.023318	-0.026324	-0.014825	3.5647e-05	-0.028844	0.030628	-0.051192	-0.00040725	-0.023993	-0.0067448	0.0084342	-0.01625	0.002163	0.011725	0.039895	-0.009578	0.0052378	0.013693	-0.015968	0.011584	0.027349	-0.0089721	-0.035468
I21657-L1	0.12807	-0.32447	-0.1254	-0.062449	-0.13226	-0.10616	0.21287	0.08593	-0.094822	0.065925	-0.0027187	0.06804	-0.056321	-0.013528	0.10752	-0.095938	-0.085798	0.057861	0.027135	-0.12946	-0.012131	0.054766	0.042145	-0.021985	-0.0061241	-0.018651	-0.0022016	-0.009852	-0.0051709
I21659-L1	-0.3467	0.16139	0.14567	-0.062542	0.077312	0.0060297	0.01086	0.032065	-0.013898	-0.035975	0.024743	-0.010871	0.026734	0.027763	0.0079312	-0.0032365	0.003064	0.039231	0.075946	0.013731	0.044311	-0.0068865	-0.04943	-0.03446	-0.018835	-0.079192	-0.04054	0.009452	-0.0023972
I21661-L1	-0.34882	0.097726	-0.033389	-0.0095288	-0.00046466	0.025277	0.037424	-0.13608	-0.037368	0.049189	-0.00049724	0.013452	0.049837	-0.0037898	-0.06862	0.021045	-0.021194	-0.061656	0.030433	0.041068	0.046791	0.060505	-0.011916	0.04939	-0.0037514	-0.035382	0.049772	-0.0028022	-0.011461
I21663-L1	-0.21041	-0.011617	0.22768	-0.17574	-0.060634	0.0068142	0.0047939	-0.12585	-0.02981	0.044658	0.0048902	-0.075497	0.028676	-0.0075264	0.052358	0.030009	0.0046562	-0.0001801	-0.008116	-0.033012	-0.0024314	-0.13164	-0.022506	-0.0016501	0.015808	0.0034089	0.002731	-0.022541	-0.0025368
I21665-L1	-0.17057	0.0060911	0.29415	-0.2544	0.074068	-0.023097	-0.029574	-0.031092	-0.0026509	-0.0012552	-0.045374	0.024766	-0.041087	0.0048275	0.11365	-0.00019367	-0.086902	0.00015775	-0.1358	0.045408	0.0084828	0.10644	-0.029365	0.0076381	-0.0092305	0.019209	0.0016064	0.0013705	0.0053974
I21667-L1	-0.15459	0.088487	-0.10279	0.026004	-0.076927	0.055124	0.13455	-0.027539	0.055772	0.049316	0.025728	0.0068425	0.052086	-0.010094	0.051195	0.11757	0.05218	0.067375	0.046721	0.063267	-0.032556	0.030675	0.022784	-0.044607	0.004118	0.045913	0.0030878	0.019719	-0.0050606
I21669-L1	0.21178	0.22169	0.13644	0.019887	-0.16467	0.016764	-0.000988	-0.036802	0.051046	-0.00016789	0.012734	0.049767	-0.048924	-0.026419	0.091635	0.025258	-0.021681	0.029962	0.013283	0.032535	-0.045142	-0.0171	-0.0099021	0.065112	0.014205	-0.00018255	0.025928	-0.0069755	0.024244
I21670-L1	-0.093333	-0.19714	-0.17952	-0.19516	-0.055083	-0.15143	-0.10452	-0.0672	0.012087	-0.11075	0.083184	0.1271	-0.19088	-0.15131	-0.031535	0.087195	0.11893	-0.0062489	-0.032332	-0.039804	0.05219	-0.0017967	-0.012092	0.00083745	0.0014055	-0.0053719	-0.011933	-0.0023532	0.00060798
I21671-L1	-0.39926	0.21745	-0.08254	0.11643	0.060609	0.0079053	-0.0085087	-0.072532	-0.053608	0.010286	-0.0085281	0.0036898	0.062762	-0.0022884	-0.0086779	-0.022897	0.029963	0.0044884	0.015253	0.0094543	0.039225	0.075115	0.019899	-0.017686	-0.018946	0.013225	-0.026988	0.007769	0.0033167
I21673-L1	0.13891	-0.36848	0.33136	0.36411	0.17438	-0.011355	-0.12438	0.016786	0.163	-0.050488	-0.043033	0.13593	0.040761	-0.028345	0.045653	-0.0063363	0.015758	-0.045305	-0.0015473	-0.0607	0.036745	-0.013899	0.042612	-0.022943	-0.0085498	0.0015815	0.0095182	0.020748	-0.0011005
I21675-L1	-0.38768	0.2099	-0.057393	0.085415	0.080454	-0.008561	1.8097e-05	0.10168	0.046441	-0.02343	0.028319	-0.027909	-0.031984	0.032839	-0.058244	-0.058303	0.010829	-0.0049992	-0.00032884	-0.013989	0.0048	-0.0070946	-0.016474	0.013311	-0.078885	0.020964	-0.0067394	-0.048019	0.0055942
I21677-L1	-0.13971	-0.20284	0.039888	0.19503	-0.19644	-0.073395	-0.15309	-0.10835	-0.066275	-0.10127	0.12886	0.10076	0.070358	-0.095477	-0.039219	-0.11709	-0.077944	0.048461	0.045887	0.0819	-0.088084	-0.00093202	-0.014713	-0.001627	0.0031873	-0.0021217	-0.0039006	-0.0050274	-0.0056206
I21679-L1	-0.32865	0.14931	-0.012004	0.047614	-0.0064247	0.0013783	0.024727	-0.042136	0.005631	0.070719	-0.050268	0.0021223	0.046206	-0.041734	0.021302	0.071479	0.043517	-0.13298	0.0015957	-0.073167	-0.12429	0.029267	0.027301	0.062633	0.039901	-0.0094543	-0.034918	0.0027032	-0.0090354
I21681-L1	0.49972	0.25082	0.27716	-0.13273	0.065354	-0.035249	0.003032	-0.016373	-0.014254	-0.012268	0.022298	-0.027334	0.074587	0.00013205	0.042879	0.018749	0.012155	0.015594	0.037676	-0.0063971	-0.013608	0.0098212	-0.023889	-0.015307	-0.0095114	-0.025702	-0.014838	-0.0086746	-0.010862
I21683-L1	0.53716	0.28983	-0.051923	0.050882	0.033863	-0.042741	-0.046674	0.009348	-0.040677	-0.011632	-0.028971	-0.03735	-0.0070993	0.024384	-0.016311	-0.023963	-0.0124	-0.0086067	0.014355	0.0051806	0.027451	0.011338	0.050935	0.042021	0.013155	0.029681	-0.042461	0.00074231	0.0059324
I21685-L1	0.21644	-0.37764	-0.01534	0.25465	0.31616	-0.04681	0.24088	-0.00087662	-0.13549	0.074889	0.19951	-0.088961	-0.0397	-0.076778	0.030269	0.045282	-0.0025556	-0.015975	-0.041543	0.043863	-0.0014319	-0.026062	-0.03337	0.017939	0.0023102	-0.00070585	0.0032002	0.0027742	0.003409
I21687-L1	-0.32952	0.15137	-0.048296	-0.0021335	0.093795	-0.0053398	-0.035496	0.095425	-0.077273	-0.086699	-0.026068	0.026897	-0.1121	0.066844	0.017152	0.095661	-0.11092	-0.032778	0.0157	0.079285	-0.0052035	-0.051658	0.12687	-0.029618	0.019461	-0.032707	0.01239	-0.01021	0.00083725
I21689-L1	-0.35533	0.15312	-0.036699	0.031071	0.022257	0.009769	0.0024235	0.056148	0.076614	0.053537	0.029703	0.0027123	-0.053931	-0.0020558	-0.059031	-0.038976	-0.067161	-0.077602	0.036267	-0.027761	0.02279	0.017974	-0.073943	-0.085347	0.099906	0.038222	0.00953	-0.010987	0.00289
I21691-L1	-0.35676	0.14678	-0.076963	0.044744	0.061172	-0.013951	-0.084901	0.031929	-0.042575	-0.045502	0.030773	-0.041202	-0.0097916	0.057376	0.0096106	-0.10772	-0.029384	0.06957	-0.0654	-0.022208	0.069908	-0.038321	-0.0044728	0.085109	0.055935	0.015913	-0.016297	0.024699	-0.0074788
I21693-L1	-0.28733	0.020591	-0.11455	0.027974	-0.039517	0.0037122	-0.00079546	-0.27153	-0.04603	0.10785	-0.061811	-0.052009	0.02474	-0.030477	-0.057493	-0.050897	-0.014821	-0.027849	-0.077836	-0.031548	0.018977	-0.026179	0.046738	-0.04419	-0.0482	-0.0063556	0.004083	0.0095886	0.014571
I21695-L1	-0.31527	0.10433	-0.050271	0.041349	0.050622	0.01663	-0.05708	0.2079	-0.12445	-0.11939	-0.062011	0.017454	0.03008	0.022122	-0.0057522	0.014325	0.032935	-0.036066	-0.065976	-0.057068	-0.099509	-0.0064546	-0.057062	-0.0048556	-0.038981	-0.0031696	0.032333	0.011174	-0.00024643
I21697-L1	0.29665	0.36182	-0.056065	0.018115	-0.0095758	-0.064446	-0.010563	-0.011794	-0.045985	-0.033902	-0.0066816	0.042502	-0.015489	-0.0050501	0.0060668	0.053151	-0.0055564	-0.01788	-0.016974	0.030397	-0.027271	-0.0066081	-0.028511	-0.041098	-0.00081677	-0.010761	-0.03302	0.0024651	0.0078407
I21701-L1	0.09975	-0.36074	-0.075471	-0.011	-0.18316	-0.093088	-0.019368	0.16984	0.017052	-0.080193	-0.12123	-0.1852	0.16117	-0.17469	0.013459	0.042112	-0.028521	-0.051035	-0.022771	0.042723	0.078629	0.0092137	0.005205	0.00096546	0.0093313	-0.0068687	-0.0019302	-0.010881	0.0020956
I21703-L1	0.19466	-0.21384	0.069164	0.066762	-0.24941	0.26738	0.013125	0.071857	-0.088152	0.019179	0.098278	0.11948	0.045256	0.11314	-0.080375	0.12688	-0.0354	-0.003693	-0.06998	-0.0092071	0.058427	0.0056337	-0.015058	0.0040354	-0.017096	0.023701	-0.019191	-0.00017648	-0.0031329
I21705-L1	0.09088	-0.36497	0.10016	0.18725	-0.14934	0.15051	-0.16684	-0.039775	-0.0067345	0.021159	-0.028057	-0.23576	-0.21692	0.080057	0.041021	-0.021627	0.063636	-0.0060383	0.022342	0.016732	-0.02812	0.050548	-0.0064951	-0.014791	-0.0024726	-0.015382	-0.0035129	-0.0039096	-0.0064736
I21707-L1	-0.13889	0.14687	-0.039407	0.13654	-0.12691	0.1095	0.040434	-0.012806	0.096325	0.048187	0.018552	0.021087	0.012901	0.0048138	0.071712	0.041294	-0.036833	0.0055878	0.051238	-0.087434	0.062067	-0.034108	-0.020425	0.027414	-0.0092349	-0.026692	0.0069816	-0.0072998	0.0070966
I21709-L1	0.43077	0.25457	-0.033937	-0.017074	-0.062448	-0.036585	-0.055849	-0.028777	-0.020077	0.032858	-0.0096165	-0.055258	0.017129	-0.0066767	0.01582	-0.03259	-0.027142	0.0018069	-0.081009	-0.02839	-0.028284	-0.064487	-0.0012518	-0.05853	-0.010008	0.021901	0.0061131	0.023847	-0.0098438
I21711-L1	0.21127	0.16852	-0.028819	-0.015438	-0.088257	0.032231	0.10373	0.14426	0.23586	0.10484	0.081996	-0.0066657	-0.020198	-0.028685	-0.12892	-0.072491	0.024733	0.013246	-0.10507	0.042929	-0.046763	-0.00012437	0.027696	0.0044468	0.0076774	-0.054468	-0.0043424	0.0015484	0.0012212
I21713-L1	-0.30142	0.12027	-0.10277	0.098258	0.0055324	0.031429	-0.0018539	0.044628	-0.043298	-0.011264	-0.042925	0.0043236	0.078891	0.015681	0.08143	-0.00133	0.15224	0.15447	-0.038523	0.0088357	0.0035582	0.0023087	0.020611	-0.018056	0.040239	-0.0030081	0.020373	-0.015758	0.0011231
